# Supplementary material for: Enhanced Expression of ANO1 in Head and Neck Squamous Cell Carcinoma Causes Cell Migration and Correlates with Poor Prognosis
Source: PLoS One. 2012 Aug 17;7(8):e43265. doi: 10.1371/journal.pone.0043265 (PMC3422276; doi:10.1371/journal.pone.0043265)
Supplement: Table S5 — Normal tissue microarray. Complete listing of Ano1 expression in normal tissues. (XLS) [file pone.0043265.s005.xls]

## Sheet: Supplemental Table 3
Supplementary Table 5
		Ano1 (IHC)
Organ	Spots on TMA (n)	Analyzable (n)	Positive (n)	Comments
Adrenal gland	8	6	0
Anal canal, skin	8	2	0
Anal canal, transitional mucosa	8	0
Aorta, endothelium	8	0
Aorta, media	8	5	0
Appendix, mucosa	8	2	0	Positive Cajal cells.
Appendix, muscular wall	8	7	0	Positive Cajal cells.
Breast	8	0
Bronchus, glands	8	0
Bronchus, mucosa	8	4	4	Positive bronchial glands. Negative bronchial epithelium.
Cerebellum, cortex	8	8	0
Cerebellum, grey	8	7	0
Cerebrum, grey	8	7	0
Cerebrum, white	8	7	0
Colon descendens, mucosa	8	4	0
Colon descendens, muscular wall	8	7	0	Positive Cajal cells.
Duodenum, Brunner gland	8	5	1	Weak positivity.
Duodenum, mucosa	8	6	0
Ektocervix	8	2	0
Endocervix	8	3	2	Apical positivity.
Endometrium, proliferation	8	5	2	Apical positivity.
Endometrium, secretion	8	7	0
Epididymis	8	2	1	Apical positivity.
Esophagus, muscular wall	8	6	0
Esophagus, squamous epithelium	8	1	0
Fallopian tube, mucosa	8	2	2	Apical positivity.
Fat	8	7	0	Positive lipocytes.
Gallbladder, epithelium	8	3	3
Heart	8	7	0
Ileum, mucosa	8	4	0
Ileum, muscularis	8	5	0	Positive Cajal cells.
Kidney, cortex	8	7	0
Kidney, medulla	8	5	0
Kidney, pelvis, muscular wall	8	6	0
Kidney, pelvis, urothelium	8	1	0
Lip, oral mucosa	8	1	0
Lip, small salivary glands	8	1	1	Mucous glands are negative.
Liver	8	7	0
Lung	8	8	0
Lymph node	8	5	0
Oral cavity	8	4	0
Ovary, corpus luteum	8	1	0
Ovary, follicular cyst	8	1	0
Ovary, stroma	8	6	0
Pancreas	8	7	0
Parathyroid	8	1	0
Parotid gland	8	4	4	Apical positivity.
Penis, glans, corpos spongiosum	8	1	0
Pituitary, anterior lobe	8	2	0
Pituitary, posterior lobe	8	4	0
Placenta early, decidua	8	5	0
Placenta, early	8	6	0
Placenta, mature	8	7	0
Placenta, mature, amnion and chorion	8	1	0
Prostate	8	3	0
Rectum, mucosa	8	6	0
Seminal vesicle	8	1	0	Apical positivity.
Sinus paranasales	8	1	0
Skin	8	2	0
Skin, hairfollicel and sebaceous glands	8	3	0
Spleen	8	8	0
Stomach, antrum	8	4	4
Stomach, corpus	8	5	0
Stomach, muscular wall	8	6	0	Positive Cajal cells.
Striated muscle	8	5	0
Sublingual gland	8	3	3	Mucous glands are negative.
Submandibular gland	8	8	8	Apical positivity.
Testis	8	7	0
Thymus	8	3	0
Tongue, muscle	8	3	0
Tonsil	8	4	0
Tonsil, surface epithelium	8	3	0
Tyroid gland	8	2	0
Urinary bladder, muscular wall	8	4	0
Urinary bladder, urothelium	8	1	0
Uterus, myometrium	8	8	0
Total:	608	312	35
