# Supplementary material for: Enhanced Expression of ANO1 in Head and Neck Squamous Cell Carcinoma Causes Cell Migration and Correlates with Poor Prognosis
Source: PLoS One. 2012 Aug 17;7(8):e43265. doi: 10.1371/journal.pone.0043265 (PMC3422276; doi:10.1371/journal.pone.0043265)
Supplement: Table S6 — Analysis of pN status in HNSCC with known Ano1 status. Distribution of lymph node status (pN0-3) in tumor samples from the HNSCC TMA (see Table 1). Samples with Ano1 protein expression or with amplification of the ANO1 gene showed a trend towards presence of lymph node metastases. P-values calculated by Pearson’s chi-squared test. (XLS) [file pone.0043265.s006.xls]

## Sheet: Tabelle1
Supplementary TABLE 6
			pN (0-3)
		n	0	1	2	3	p-value
ANO1 protein (IHC)	negative	161	82 (51%)	26 (16%)	51 (32%)	2 (1%)	0.16
	positive	10	2 (20%)	4 (40%)	4 (40%)	0
ANO1 amplification (FISH)	negative	145	76 (52%)	22 (15%)	46 (32%)	1 (1%)	0.07
	positive	14	4 (29%)	2 (14%)	7 (50%)	1 (7%)
